# Supplementary material for: Polymerase ζ Is Involved in Mitochondrial DNA Maintenance Processes in Concert with APE1 Activity
Source: Genes (Basel). 2022 May 13;13(5):879. doi: 10.3390/genes13050879 (PMC9141751; doi:10.3390/genes13050879)
Supplement: Supplementary file 1 [file genes-13-00879-s001.zip]

Archive with 1 entries (1 files):
- genes-1653523-supplementary.pdf
